# Supplementary material for: Characterization of Antibiotic Administration Factors Associated with Microbiome Disruption and Subsequent Antibiotic-Resistant Infection and Colonization Events in Acute Myeloid Leukemia Patients Receiving Chemotherapy
Source: Antibiotics (Basel). 2025 Jul 30;14(8):770. doi: 10.3390/antibiotics14080770 (PMC12382674; doi:10.3390/antibiotics14080770)
Supplement: Supplementary file 1 [file antibiotics-14-00770-s001.zip]

Archive with 1 entries (1 files):
- antibiotics-3516241-supplementary.pdf
